# Supplementary material for: A mechanism of origin licensing control through autoinhibition of S. cerevisiae ORC·DNA·Cdc6
Source: Nat Commun. 2022 Feb 25;13:1059. doi: 10.1038/s41467-022-28695-w (PMC8881611; doi:10.1038/s41467-022-28695-w)
Supplement: Supplementary file 4 — Source Data [file 41467_2022_28695_MOESM4_ESM.xlsx]

## Sheet: Supplementary Fig. 1
	Supplementary Figure 1a

## Sheet: Fig.5 and Supplementary Fig.12
	Figure 5 and Supplementary Figure 12
		Figure 5b									Supplementary Figure 12a
		Supplementary Figure 12b				Figure 5c
		Supplementary Figure 12c				Figure 5d
		Supplementary Figure 12d				Figure 5e					Supplementary Figure 12d				Figure 5e
